# Supplementary material for: A Better Cardiopulmonary Fitness Is Associated with Improved Concentration Level and Health-Related Quality of Life in Primary School Children
Source: J Clin Med. 2022 Feb 28;11(5):1326. doi: 10.3390/jcm11051326 (PMC8911456; doi:10.3390/jcm11051326)
Supplement: Supplementary file 1 [file jcm-11-01326-s001.zip]

Archive with 7 entries (5 files):
- jcm-1510622-supplementary/
- jcm-1510622-supplementary/Supplementary_new/
- jcm-1510622-supplementary/Supplementary_new/Supplementary Table S3.pdf
- jcm-1510622-supplementary/Supplementary_new/Supplementary_Figure_S1.pdf
- jcm-1510622-supplementary/Supplementary_new/Supplementary_Figure_S2.pdf
- jcm-1510622-supplementary/Supplementary_new/Supplementary_Table_S1.pdf
- jcm-1510622-supplementary/Supplementary_new/Supplementary_Table_S2.pdf
